# Supplementary material for: Indole-3-Propionic Acid, a Gut-Derived Tryptophan Metabolite, Associates with Hepatic Fibrosis
Source: Nutrients. 2021 Oct 5;13(10):3509. doi: 10.3390/nu13103509 (PMC8538297; doi:10.3390/nu13103509)
Supplement: Supplementary file 1 [file nutrients-13-03509-s001.zip]

Archive with 1 entries (1 files):
- nutrients-1374267-supplementary.pdf
